# Supplementary material for: Metagenomic data of soil microbial community in relation to basal stem rot disease
Source: Data Brief. 2020 Jul 15;31:106030. doi: 10.1016/j.dib.2020.106030 (PMC7387770; doi:10.1016/j.dib.2020.106030)
Supplement: Supplementary file 1 [file mmc1.xml]

<?xml version="1.0" encoding="utf-8" standalone="no"?>
<data>
  <datasets>
    <author>chongkp@ums.edu.my</author>
    <type>1</type>
    <dataset>
      <name>Metagenomic Data of Soil Microbial Community in Relation to Basal Stem Rot Disease</name>
      <caption />
      <description>16S Metagenomics soil analysis was conducted in three different estates (Kam Cheong Plantation, Ladang Sahabat, Warisan Gagah) in Sabah, Malaysia to understand the soil microbial community in disease free, low and high basal stem rot disease respectively.</description>
      <filetype>
        <name />
      </filetype>
      <filesize />
      <source>0</source>
      <sourcename>Original Data</sourcename>
      <access>
        <type>1</type>
        <name>Data available in data repository</name>
        <reponame>Mendeley Data</reponame>
        <PersistentId>10.17632/5cxw9f5ngz.2</PersistentId>
        <deeplinkurl>https://data.mendeley.com/datasets/5cxw9f5ngz/2</deeplinkurl>
      </access>
    </dataset>
  </datasets>
</data>
